# Supplementary material for: Multifocal Early-Onset Neonatal Listeriosis with Discordant GradientStrip Ampicillin Non-Susceptibility: A Case Report
Source: Pathogens. 2026 Jun 26;15(7):674. doi: 10.3390/pathogens15070674 (PMC13414594; doi:10.3390/pathogens15070674)
Supplement: Supplementary file 1 [file pathogens-15-00674-s001.zip]

Archive with 1 entries (1 files):
- pathogens-4379525-supplementary.pdf
